# Supplementary material for: Profiling of spatial metabolite distributions in wheat leaves under normal and nitrate limiting conditions
Source: Phytochemistry. 2015 Jul;115:99–111. doi: 10.1016/j.phytochem.2015.01.007 (PMC4518043; doi:10.1016/j.phytochem.2015.01.007)
Supplement: Supplementary Table S1 — Metabolites that show significant changes in their levels during the development of the primary wheat leaf in plants grown in the presence or absence of nitrate (metabolite identifications, class averages and standard errors, results of Wilcoxon rank-sum test (FDR q-value 0.05) and Bayesian networking t-test (FDR q-value 0.05). [file mmc4.xls]

## Sheet: Table S1
	Feature Index Number	Metabolite identification	Metabolite Class	Chemical Identifier	ID Confidence *	Leaf base (nitrate -) group average	Leaf base (nitrate -) SE	Mid leaf (nitrate -) group average	Mid leaf (nitrate -) SE	Leaf tip (nitrate -) group average	Leaf tip (nitrate -) SE	Leaf base (nitrate +) group average	Leaf base (nitrate +) SE	Mid leaf (nitrate +) group average	Mid leaf (nitrate +) SE	Leaf tip (nitrate +) group average	Leaf tip (nitrate +) SE	PCA Significant (** +/- 0.1 PC1 or PC2 loading weight)					Wilcoxon rank-sum test (** FDR q-value 0.05)									Bayesian Network t-test (** FDR q-value 0.05)
																		Nitrate - Block	Nitrate + Block	Leaf base Block	Mid leaf Block	Leaf tip Block	Leaf base vs. Mid leaf (nitrate-)	Leaf base vs. Leaf tip (nitrate-)	Mid leaf vs. Leaf tip (nitrate-)	Leaf base vs. Mid leaf (nitrate+)	Leaf base vs. Leaf tip (nitrate+)	Mid leaf vs. Leaf tip (nitrate+)	Leaf base (nitrate- vs. nitrate+)	Mid leaf (nitrate- vs. nitrate+)	Leaf tip (nitrate- vs. nitrate+)	Leaf base (nitrate+ vs. nitrate-)	Leaf tip (nitrate+ vs. nitrate-)	Leaf base vs. Leaf tip (nitrate-)	Leaf base vs. Leaf tip (nitrate+)
	98	alanine	Amino acid	CID: 602	1	4.46745	0.4193	3.8287	0.879116	2.45663	0.167382	8.09504	0.782806	4.06832	0.728504	2.54546	0.536049			**	**			**	**	**	**		**			**	**	**	**
	68	asparagine	Amino acid	CID: 236	1	0	0	0.0186023	0.0186023	0	0	0.0138555	0.00923283	0.0973046	0.0468416	0	0
	50	γ-aminobutyric acid (GABA)	Amino acid	CID: 119	1	2.13832	0.185829	2.93733	0.671551	0.991173	0.243947	2.39442	0.206715	2.45052	0.76402	0.940324	0.372284				**			**			**	**			**	**		**	**
	57	glutamine	Amino acid	CID: 738	1	2.36362	0.272542	0.899989	0.0996711	0.0508292	0.0461963	3.05771	0.627829	1.16977	0.310322	0.105011	0.061675						**	**	**				**	**		**	**	**	**
	27	glycine	Amino acid	CID: 750	1	0.876883	0.166642	0.727182	0.0953283	0.285409	0.0426369	0.406685	0.0828371	0.203699	0.0210814	0.149909	0.0232673				**			**	**				**	**		**	**	**	**
	32	isoleucine	Amino acid	CID: 791	1	0.0688934	0.0272492	0.0720111	0.039994	0.00865844	0.00560359	0.0127658	0.00604601	0.0580606	0.0339637	0.0146894	0.0121855															**		**
	30	leucine	Amino acid	CID: 857	1	0.218062	0.0487224	0.660249	0.439594	0.0795571	0.0160607	0.100229	0.00961707	0.576476	0.351642	0.126304	0.106829							**		**	**			**	**	**	**	**	**
	77	lysine	Amino acid	CID: 866	1	0	0	0.480653	0.181435	0	0	0	0	0.482406	0.26609	0	0	**	**											**
	64	phenylalanine	Amino acid	CID: 994	1	0.140859	0.0164719	0.242279	0.125604	0.00212955	0.00212955	0.15622	0.0331649	0.275103	0.119345	0.00528964	0.00528964				**			**	**			**	**					**	**
	60	pyroglutamic acid/glutamic acid	Amino acid	CID: 7405 / CID: 611	2	6.83271	1.61827	2.02172	0.353235	2.25728	0.259633	15.385	0.990364	4.32928	0.997401	2.57648	0.380982	**		**			**	**	**	**	**		**	**		**	**	**	**
	40	serine	Amino acid	CID: 617	1	0.960326	0.186111	0.627811	0.0663663	0.126666	0.011344	1.02079	0.127965	0.783983	0.145621	0.110148	0.0339637	**	**		**			**			**	**						**	**
	41	threonine	Amino acid	CID: 205	1	0.322738	0.0683748	0.318348	0.103394	0.0521242	0.00660403	0.335676	0.0408104	0.341369	0.118128	0.0599551	0.0313871				**			**			**	**						**	**
	91	tyrosine	Amino acid	CID: 1153	1	0.117442	0.0141363	0.334378	0.255778	0	0	0.202636	0.0207948	0.411761	0.248139	0.0449569	0.0446029	**			**			**	**	**	**		**	**		**	**	**	**
	24	valine	Amino acid	CID: 1182	1	0.596825	0.0806225	0.79276	0.32355	0.265595	0.0219195	0.643326	0.0372064	0.949155	0.342947	0.293961	0.138815				**			**								**	**	**	**
	73	aconitic acid	Organic acid	CID: 643757	1	0.0946494	0.0136938	0.123275	0.0108058	0.00312417	0.0024576	0.150203	0.00548754	0.142194	0.0149109	0.0110704	0.00522798			**	**			**	**		**	**	**			**		**	**
	88	ascorbic acid	Organic acid	CID: 5785	1	0.00102203	0.000486196	0.00239397	0.00100144	0.0428512	0.0132132	0.00134195	0.000606274	0.00184942	0.00117127	0.0375523	0.0122573																	**	**
	82	dehydroascorbic acid	Organic acid	CID: 440667	1	0.0131515	0.00657889	0.136572	0.0232028	0.303637	0.0406631	0.0072957	0.00450644	0.0656376	0.0204773	0.156892	0.025361				**												**	**	**
	42	fumaric acid	Organic acid	CID: 444972	1	0.175464	0.0214908	0.0536366	0.0114866	0.0184517	0.00612681	0.149085	0.00418862	0.0659012	0.0156131	0.0428453	0.0139804				**		**	**		**	**					**	**	**	**
	83	glucaric/galactaric acid	Organic acid	CID: 33037 / CID: 607	2	0.0359944	0.0114965	0.0624858	0.0139354	0.0133152	0.0059569	0.0390922	0.0124922	0.0400637	0.012776	0.0274836	0.00576373
	38	glutaric acid	Organic acid	CID: 743	2	0	0	0.0397975	0.0187391	0.0513908	0.00784166	0.0428992	0.0196549	0.0610847	0.0216007	0.0602728	0.0209831					**									**	**		**	**
	37	glyceric acid	Organic acid	CID: 752	2	0.152627	0.0225966	0.3359	0.0256112	0.117617	0.0689291	0.148714	0.0324471	0.247465	0.0799383	0.24346	0.0851929						**	**	**				**	**			**	**	**
	76	lactic acid	Organic acid	CID: 612	1	1.12636	0.134712	0.64228	0.0483145	1.07733	0.16221	0.900769	0.0624374	0.438371	0.051716	0.912899	0.103944	**	**				**			**		**				**	**
	48	malic acid	Organic acid	CID: 525	1	5.2165	0.790051	2.06321	0.230343	0.988545	0.140634	3.92808	0.744017	2.77851	0.315149	1.18769	0.129649							**				**				**	**	**	**
	31	malonic acid	Organic acid	CID: 867	1	0.6186	0.0116381	0.525928	0.00642217	0.614741	0.019664	0.576189	0.00372374	0.530004	0.0111675	0.525019	0.0478435	**		**			**			**						**	**
	2	oxalic acid	Organic acid	CID: 971	1	1.86756	0.476191	1.44119	0.191564	1.44523	0.197514	3.39179	0.0551059	3.46491	0.143562	2.46019	0.269108			**	**				**				**	**		**	**
	69	2-oxogluconic acid	Organic acid	CID: 3035456	2	0.0159723	0.00486815	0.0948633	0.0110316	0.599598	0.0494565	0.0268715	0.00887099	0.069704	0.0153299	0.410831	0.0270499													**			**	**	**
	61	2-oxoglutaric acid	Organic acid	CID: 164533	1	0.0608263	0.0286103	0.0515959	0.0116583	0	0	0.135383	0.00845803	0.0619683	0.00823104	0	0		**							**	**	**				**		**	**
	44	succinic acid	Organic acid	CID: 1110	1	0.222743	0.0145583	0.166518	0.0323827	0.0730033	0.00506152	0.304198	0.00854821	0.187306	0.0133945	0.0906081	0.00532579	**	**	**				**	**	**	**	**	**			**	**	**	**
	51	threonic/erythronic acid	Organic acid	CID: 151152 / CID: 2781043	2	0.146046	0.0173766	0.0926398	0.0060634	0.134077	0.00859386	0.137699	0.0190589	0.0940865	0.020011	0.137883	0.010369	**	**		**	**
	118	trans-ferrulic acid	Organic acid	CID: 445858	2	0.0129455	0.0129455	0.00964325	0.0065389	0.0421759	0.00660811	0.012031	0.012031	0.104534	0.0296336	0.0158583	0.0105069														**		**	**
	63	fructose	Sugar	CID: 5984	1	0.0605971	0.0166356	0.0102958	0.00881583	0.239815	0.0951779	0.0262596	0.0147009	0	0	0.216469	0.0640111	**													**	**		**	**
	19	maltose	Sugar	CID: 6255	1	0.0271089	0.0210177	0.196474	0.11658	0.156722	0.0505294	0.173774	0.0528774	0.15848	0.0645004	0.11607	0.0580055	**			**							**				**		**	**
	12	sucrose	Sugar	CID: 5988	1	0.777486	0.0462334	1.06668	0.194544	2.06956	0.241737	0.842859	0.0510938	0.93606	0.212679	1.16466	0.183593							**								**	**	**	**
	20	trehalose	Sugar	CID: 7427	1	0.123803	0.012967	0.0582471	0.00804882	0.104615	0.0227454	0.0706532	0.00296375	0.0384056	0.00475362	0.0794812	0.0213569	**	**	**			**		**	**			**			**
	33	2,3-butanediol	Sugar alcohol	CID: 262	2	1.43952	0.209105	4.13106	2.42901	7.74756	0.875443	1.05804	0.0630714	1.59496	0.262166	3.55536	1.04976							**								**	**	**	**
	29	glycerol	Sugar alcohol	CID: 753	1	0.455734	0.0327942	0.699179	0.2598	0.26993	0.13593	0.379787	0.0126426	0.794176	0.304721	0.483174	0.330983															**	**	**	**
	85	myo-inositol	Sugar alcohol	CID: 892	1	0.0722281	0.00288719	0.104414	0.00687184	0.128424	0.0207931	0.068141	0.00330832	0.074497	0.0110724	0.11992	0.00217298						**				**	**						**	**
	47	threitol/erythritol	Sugar alcohol	CID: 169019 / CID: 8998	2	0.0166665	0.00844904	0.0453071	0.00657349	0.0876132	0.00480446	0.0115958	0.00751559	0.0277364	0.00628208	0.0812181	0.00913335											**						**	**
	3	glucose-6-phosphate	Sugar phosphate	CID: 5958	1	0.623887	0.0491548	0.183492	0.0225068	0.215407	0.0283691	0.766591	0.0369974	0.158082	0.0294717	0.202632	0.0282982	**	**				**	**		**	**					**		**	**
	106	sugar phosphate 106	Sugar phosphate	NA	3	0.522731	0.0133258	0.068279	0.0118313	0.018685	0.00606673	0.472788	0.0107221	0.0486942	0.00854838	0.0190124	0.00604299				**		**	**		**	**	**				NA	NA	NA	NA
	108	digalactosyldiacylglycerol	Fatty acid	CID: 53480668	2	0.0256656	0.0029767	0.211433	0.0589503	0.156862	0.0423288	0.0337107	0.00233563	0.178929	0.0531782	0.154117	0.0762507	**	**				**	**		**	**							**	**
	94	hexadecanoic acid	Fatty acid	CID: 985	1	0.994962	0.0166538	1.09987	0.036376	1.30281	0.0250343	0.982594	0.0151321	1.01797	0.0359134	1.15048	0.0388348	**				**		**			**						**	**	**
	75	myristic acid	Fatty acid	CID: 11005	1	0.0565974	0.00393915	0.0641985	0.00405271	0.0825194	0.00583253	0.0530059	0.00160092	0.0532028	0.00221719	0.0755821	0.00689908											**						**	**
	117	octadecanoic acid	Fatty acid	CID: 5281	1	0.399058	0.0103517	0.477761	0.0182363	0.562337	0.0163213	0.386024	0.0138672	0.414468	0.0140746	0.49853	0.0239642						**	**			**						**	**	**
	97	adenine	Other	CID: 190	1	0.16022	0.0516748	0.231146	0.158514	0	0	0.396517	0.0855219	0.56446	0.296109	0.174303	0.174303				**	**										**	**	**	**
	67	2-deoxypentos-3-ulose	Other	CID: 277989	2	0.0906702	0.0330037	0.0201194	0.0130042	0.609889	0.066668	0.0802723	0.0262173	0.120326	0.0378403	0.558557	0.151146																	**	**
	45	2,4-dihydroxybutanoic acid	Other	CID: 192742	2	0.523294	0.0332222	0.0197392	0.00682243	0	0	0.447289	0.0283155	0.0207985	0.010228	0.00334002	0.00334002						**	**		**	**					**		**	**
	1	Glutathione-reduced	Other	CID: 745	2	0.210433	0.0153362	0.11671	0.0151398	0.132379	0.00836962	0.247959	0.0251805	0.0858161	0.015403	0.120912	0.00487094		**				**	**		**	**							**
	100	3-hydroxysebacic acid	Other	CID: 528648	2	0.00398938	0.00275083	0	0	0.0632522	0.0306398	0.00457433	0.0020879	0	0	0.0693816	0.026866		**																**
	70	3-trans-caffeoylquinic acid	Other	CID: 1794427	2	0.19403	0.0527171	0.138729	0.0524189	0.0982166	0.0253146	0.0922426	0.0470248	0.203745	0.090653	0.0938887	0.0222297
	46	3-ureidopropanoic acid	Other	CID: 111	1	0.114999	0.013258	0.0248572	0.00292758	0	0	0.126893	0.0110688	0.0282676	0.00223866	0	0	**	**				**	**		**	**	**						**	**
	36	phosphate	Other	CID: 1061	1	0.12215	0.0828892	0.137213	0.042238	0.10006	0.0323041	0	0	0.259765	0.238768	0.136008	0.0296873			**												**	**	**	**
	4	Sugar Unknown 4	Sugar	NA	3	0.611681	0.00743262	0.284631	0.0189814	0.132346	0.00880564	0.555967	0.0121562	0.229742	0.0152332	0.101418	0.00290371	**	**	**			**	**	**	**	**	**	**		**	NA	NA	NA	NA
	5	Sugar Unknown 5	Sugar	NA	3	0.320685	0.129822	0.0358985	0.003447	0.175367	0.0221809	0.123539	0.0866232	0.030527	0.00340467	0.132813	0.0113831											**				NA	NA	NA	NA
	6	Sugar Unknown 6	Sugar	NA	3	0.0613374	0.00560634	0.041688	0.00216794	0.130878	0.0185365	0.0759895	0.00424136	0.0531219	0.00428922	0.124177	0.00754711		**					**		**	**	**				NA	NA	NA	NA
	7	Sugar Unknown 7	Sugar	NA	3	0.0427685	0.00877079	0.14173	0.0289604	0.401469	0.0571706	0.0476526	0.0208038	0.159272	0.0253084	0.353818	0.0416638						**	**	**			**	**			NA	NA	NA	NA
	9	Sugar Unknown 9	Sugar	NA	3	0.0748984	0.00254153	0.0586828	0.00199101	0.0741943	0.0172216	0.0678419	0.00335605	0.0456674	0.00218786	0.0433026	0.0139066						**	**		**	**	**		**		NA	NA	NA	NA
	10	Sugar Unknown 10	Sugar	NA	3	0.00575358	0.00182413	0.0666296	0.00400305	0.182354	0.00977802	0.00860618	0.000955021	0.0755579	0.00433525	0.199604	0.0072907									**	**	**				NA	NA	NA	NA
	11	Sugar Unknown 11	Sugar	NA	3	0.0674002	0.00716824	0.0156586	0.00555151	0.0267519	0.00600954	0.0608087	0.0127194	0.0385932	0.00933459	0.0287294	0.0134581						**	**			**	**				NA	NA	NA	NA
	15	Sugar Unknown 15	Sugar	NA	3	0.105134	0.0162614	0.0184796	0.0042456	0.0756897	0.0190537	0.140499	0.0344503	0.0937284	0.0300556	0.107101	0.0195256						**	**		**				**		NA	NA	NA	NA
	17	Sugar Unknown 17	Sugar	NA	3	0.0521041	0.0208795	0.0146611	0.00457419	0.0392506	0.0125979	0.087102	0.0178538	0.0819015	0.0368567	0.0649331	0.023122									**	**					NA	NA	NA	NA
	18	Sugar Unknown 18	Sugar	NA	3	0.150211	0.0246542	0.0289346	0.0040789	0.116964	0.0299866	0.206533	0.0490644	0.107935	0.0409226	0.167927	0.0299319						**	**		**				**		NA	NA	NA	NA
	21	Sugar Unknown 21	Sugar	NA	3	0.0785309	0.00431005	0.0743334	0.0209432	0.230048	0.0167666	0.0582302	0.00741569	0.0560138	0.00686192	0.193315	0.047551						**	**			**	**			**	NA	NA	NA	NA
	22	Sugar Unknown 22	Sugar	NA	3	0.0138303	0.00637604	0.0178968	0.00603519	0.0500658	0.0108621	0.0219144	0.00833814	0.014378	0.00212002	0.0408852	0.0144614											**				NA	NA	NA	NA
	23	Sugar Unknown 23	Sugar	NA	3	0.0326123	0.00218188	0.150069	0.0446091	0.441419	0.0418643	0.0229978	0.00260083	0.124327	0.0399076	0.342465	0.0529252				**		**	**		**	**	**				NA	NA	NA	NA
	25	Sugar Unknown 25	Sugar	NA	3	0.0492248	0.0204325	0.115902	0.0699915	0.225045	0.126851	0.0777418	0.0235064	0.091508	0.0297059	0.0537912	0.0256761														**	NA	NA	NA	NA
	49	Sugar Unknown 49	Sugar	NA	3	0.0146524	0.00465308	0.0500699	0.00639524	0.060664	0.011677	0.0587949	0.0507328	0.0345215	0.0119061	0.0497458	0.00921798													**		NA	NA	NA	NA
	52	Sugar Unknown 52	Sugar	NA	3	0.0461949	0.00983784	0.0431233	0.00238494	0.124293	0.0080234	0.0556578	0.0119326	0.0523853	0.0117879	0.16233	0.00670127													**		NA	NA	NA	NA
	53	Sugar Unknown 53	Sugar	NA	3	0.0267783	0.00194054	0.307093	0.0333378	0.862728	0.0817574	0.0162157	0.00262605	0.26212	0.0259572	0.712675	0.018471						**	**	**	**	**	**	**			NA	NA	NA	NA
	58	Sugar Unknown 58	Sugar	NA	3	0.0250503	0.00966924	0.12174	0.0144342	0.335896	0.0307247	0.0334244	0.00794459	0.143093	0.0122242	0.31386	0.017138						**	**		**	**	**				NA	NA	NA	NA
	59	Sugar Unknown 59	Sugar	NA	3	0.152405	0.008986	0.407099	0.0610251	0.508223	0.0393383	0.0450589	0.0218485	0.378103	0.0327747	0.498516	0.0696878	**					**	**	**				**			NA	NA	NA	NA
	62	Sugar Unknown 62	Sugar	NA	3	1.27167	0.36175	0.150078	0.150078	1.78087	0.605725	0.595462	0.221921	0	0	1.90746	0.750243	**	**							**	**				**	NA	NA	NA	NA
	66	Sugar Unknown 66	Sugar	NA	3	1.42825	0.111903	0.679608	0.172434	1.81944	0.393707	1.12996	0.0638805	0.749837	0.148502	1.0262	0.204485	**	**				**									NA	NA	NA	NA
	71	Sugar Unknown 71	Sugar	NA	3	0.0300121	0.00442869	0.0163239	0.00955415	0.174781	0.0574156	0.0451555	0.00351145	0.0360841	0.00923629	0.142552	0.0462344						**	**			**	**				NA	NA	NA	NA
	72	Sugar Unknown 72	Sugar	NA	3	1.44501	0.0992392	1.74602	0.326869	0.270849	0.0958206	1.33963	0.0524397	1.54422	0.21769	0.399011	0.122041							**			**	**				NA	NA	NA	NA
	74	Sugar Unknown 73	Sugar	NA	3	0.0602146	0.0190998	0.0158545	0.00815211	0.00142382	0.00105164	0.0828179	0.0265302	0.0256354	0.00292478	0.000717033	0.000717033											**				NA	NA	NA	NA
	78	Sugar Unknown 78	Sugar	NA	3	0.0400526	0.00476168	0.00636757	0.00387512	0.179604	0.0651758	0.0188933	0.0064728	0.00316309	0.000279281	0.136503	0.0396398	**	**				**	**		**						NA	NA	NA	NA
	79	Sugar Unknown 79	Sugar	NA	3	0	0	0.000812315	0.000812315	0.0988055	0.0304557	0.0333879	0.0161585	0.00924463	0.00924463	0.0874792	0.041784														**	NA	NA	NA	NA
	81	Sugar Unknown 81	Sugar	NA	3	0.00991497	0.00628786	0.0140668	0.00906268	0.0678785	0.0248751	0.00713332	0.00713332	0.0116509	0.0116509	0.126815	0.0234589															NA	NA	NA	NA
	84	Sugar Unknown 84	Sugar	NA	3	0.177168	0.0360864	0.110058	0.0123334	0.596889	0.0987076	0.175232	0.0131736	0.243369	0.0205174	0.646611	0.099986		**		**			**			**	**		**		NA	NA	NA	NA
	86	Sugar Unknown 86	Sugar	NA	3	0.0750917	0.0106317	0.0698412	0.0105653	0.232136	0.0100341	0.0323378	0.00557821	0.0362044	0.00367262	0.189958	0.00878278		**	**				**	**		**	**	**			NA	NA	NA	NA
	89	Sugar Unknown 89	Sugar	NA	3	0.0592459	0.0193438	0.0692613	0.0105532	0.14958	0.0186159	0.0069872	0.00464341	0.00316343	0.00104925	0.0778038	0.0197561								**				**	**		NA	NA	NA	NA
	90	Sugar Unknown 90	Sugar	NA	3	0.0038089	0.000924744	0.0167099	0.00105126	0.057705	0.0135869	0.00195304	0.000640878	0.0151376	0.00083806	0.0462538	0.00993386											**				NA	NA	NA	NA
	92	Sugar Unknown 92	Sugar	NA	3	0.0101398	0.000455078	0.0280722	0.00242066	0.0865582	0.0102777	0.010158	0.000660989	0.0232062	0.000707234	0.0737996	0.00549275	**	**				**	**		**	**	**				NA	NA	NA	NA
	93	Sugar Unknown 93	Sugar	NA	3	0.000257281	0.000257281	0.0370668	0.00488624	0.0953586	0.0216195	0.000239719	0.000239719	0	0	0.0474656	0.0135384	**			**									**		NA	NA	NA	NA
	95	Sugar Unknown 95	Sugar	NA	3	0.0735313	0.00869587	0.208333	0.0211857	0.802249	0.0542359	0.0538911	0.00342108	0.19714	0.0296376	0.47654	0.109663	**					**	**		**	**	**			**	NA	NA	NA	NA
	96	Sugar Unknown 96	Sugar	NA	3	0	0	0.00157732	0.00073616	0.0252897	0.0060941	0	0	0.00067092	0.00067092	0.0307658	0.00235455		**													NA	NA	NA	NA
	99	sugar Unknown 99	Sugar	NA	3	0.0114318	0.0114318	0.0187657	0.0119112	0.0614251	0.0317736	0	0	0.0195044	0.0101863	0.0172118	0.00780162															NA	NA	NA	NA
	101	Sugar Unknown 101	Sugar	NA	3	0.11119	0.0195816	0.112026	0.0305777	0.740075	0.135042	0.0443947	0.0128827	0.14752	0.0309555	0.531728	0.0700883						**	**	**			**	**			NA	NA	NA	NA
	103	Sugar Unknown 103	Sugar	NA	3	0.046169	0.0354182	0.0841394	0.0280536	0.560314	0.0667168	0	0	0.175337	0.0402031	0.519678	0.0520421															NA	NA	NA	NA
	104	Sugar Unknown 104	Sugar	NA	3	0.0119052	0.00752956	0.000519035	0.000519035	0.0529088	0.0112274	0.0013949	0.0013949	0.00541697	0.00181521	0.0469491	0.00766144															NA	NA	NA	NA
	105	Sugar Unknown 105	Sugar	NA	3	0.124135	0.0423752	0.127839	0.0189431	0.396462	0.111794	0.082271	0.0306756	0.182922	0.0565945	0.314257	0.0794801													**		NA	NA	NA	NA
	111	Sugar Unknown 111	Sugar	NA	3	0.0974128	0.0360475	0.0344716	0.0223889	0.165247	0.0604959	0.0429801	0.027454	0.154042	0.0524451	0.184623	0.150141															NA	NA	NA	NA
	112	Sugar Unknown 112	Sugar	NA	3	0.0101396	0.00665088	0.00724292	0.00250847	0.0212565	0.00958882	0.0325092	0.00469463	0.0186557	0.00957127	0.019983	0.00700161			**						**	**					NA	NA	NA	NA
	115	Sugar Unknown 115	Sugar	NA	3	0	0	0.0582531	0.023188	0.116546	0.052842	0	0	0.0431403	0.0131367	0.149133	0.0137167															NA	NA	NA	NA
	116	Sugar Unknown 116	Sugar	NA	3	0	0	0.0110442	0.0110442	0.116546	0.052842	0.0030516	0.0030516	0.0369589	0.0150249	0.149133	0.0137167															NA	NA	NA	NA
	8	Unknown 8	Unknown	NA	4	0.156176	0.018191	0.170887	0.030685	0.0201053	0.0127805	0.175905	0.0157709	0.0525489	0.00406776	0.0553751	0.0062055		**		**					**	**			**		NA	NA	NA	NA
	16	Unknown 16	Unknown	NA	4	0.00505276	0.00339609	0.0165564	0.0106717	0.014663	0.014663	0.000955025	0.000955025	0.057955	0.0307243	0.0286503	0.0286503		**													NA	NA	NA	NA
	26	Unknown 26	Unknown	NA	4	0.327988	0.00448677	0.339216	0.0040383	0.473139	0.012735	0.3173	0.00955253	0.324185	0.00780047	0.411471	0.0103007	**	**			**		**			**	**				NA	NA	NA	NA
	34	Unknown 34	Unknown	NA	4	0.393143	0.0853177	0.216797	0.0702365	0.030643	0.030643	0.353057	0.0711644	0.158363	0.072225	0.127195	0.0435388															NA	NA	NA	NA
	35	Unknown 35	Unknown	NA	4	0.320415	0.0826906	0.355773	0.0884055	0.409804	0.0390668	0.260662	0.041971	0	0	0.134904	0.0678926		**							**	**				**	NA	NA	NA	NA
	43	Unknown 43	Unknown	NA	4	0.408635	0.110432	0.384814	0.0538296	0.0893997	0.0565413	0.344444	0.194276	0.0821167	0.0808487	0.232317	0.0817704													**		NA	NA	NA	NA
	54	Unknown 54	Unknown	NA	4	0.111061	0.00402595	0.110757	0.00320643	0.141524	0.00491695	0.0951791	0.0198163	0.0960719	0.00557565	0.124755	0.00364102							**	**			**	**			NA	NA	NA	NA
	55	Unknown 55	Unknown	NA	4	0.190947	0.00441835	0.206173	0.00465527	0.241866	0.00542433	0.184457	0.00339586	0.112666	0.0378737	0.17058	0.0363467		**			**		**		**	**			**	**	NA	NA	NA	NA
	56	Unknown 56	Unknown	NA	4	0.0610068	0.00866371	0.0442485	0.00255857	0.107296	0.0359834	0.0386433	0.00340872	0.0257349	0.00259106	0.0434311	0.0274838				**			**			**	**		**		NA	NA	NA	NA
	65	Unknown 65	Unknown	NA	4	0.0668299	0.00147827	0.069663	0.00201697	0.0958082	0.00283223	0.0630631	0.00219833	0.0559723	0.0112552	0.0837776	0.00285516	**						**		**	**			**		NA	NA	NA	NA
	80	Unknown 80	Unknown	NA	4	0.0667881	0.00191677	0.0702612	0.00471547	0.0174127	0.00797575	0.0544918	0.0109337	0.0553829	0.00312503	0.00482462	0.00482462							**	**			**	**			NA	NA	NA	NA
	87	Unknown 87	Unknown	NA	4	0.214936	0.00520453	0.216886	0.00539227	0.313127	0.0113416	0.201428	0.00633837	0.210904	0.00593866	0.270361	0.00904122	**	**					**			**	**				NA	NA	NA	NA
	102	Unkown 102	Unknown	NA	4	0.0021419	0.00148299	0.0021744	0.0021744	0.0514648	0.0180666	0.00069088	0.00069088	0	0	0.0320352	0.0117779															NA	NA	NA	NA
	107	Unknown 107	Unknown	NA	4	0.0834661	0.0164519	0.299424	0.0652149	0.497502	0.119632	0.0885392	0.0193975	0.32613	0.0887728	0.371431	0.113534						**	**			**	**				NA	NA	NA	NA
	109	Unknown 109	Unknown	NA	4	0.117445	0.0371575	0.0928442	0.0415582	0.240223	0.00551864	0.169118	0.00424438	0.162894	0.0087356	0.174984	0.0362955					**					**	**			**	NA	NA	NA	NA
	110	Unknown 110	Unknown	NA	4	0.567484	0.0800718	0.171023	0.0452854	2.23601	0.466169	0.196583	0.0438899	0.200594	0.0627384	1.66566	0.316824	**					**	**	**				**			NA	NA	NA	NA
	113	Unknown 113	Unknown	NA	4	0.0424099	0.0243475	0.0280281	0.0177409	0.0800433	0.0190765	0.0203455	0.0203455	0.0568863	0.037741	0.116177	0.0369212															NA	NA	NA	NA
	114	Unknown 114	Unknown	NA	4	0.0415152	0.0102226	0.0161836	0.0036903	0.283105	0.114103	0.0292158	0.00990709	0.0268079	0.0142077	0.325406	0.118205															NA	NA	NA	NA
	119	Unknown 119	Unknown	NA	4	0	0	0	0	0.00245939	0.00245939	0	0	0	0	0.0256764	0.0164807															NA	NA	NA	NA
	(*) The confidence of metabolite identification has been reported according to The Metabolomics Standards Initiative (MSI) reporting guidelines as defined in Sumner et al. (2007)
	1 = RI (+/- 10) and EI-MS match (>700) to a metabolite present in Manchester Metabolomics Database (Brown et al., 2009)
	2= Match (>700) to a metabolite present in Golm Metabolome Database or NIST05 library, but no comparison to RI data
	3= Mass spectrum relates to a metabolite in a mass spectral library but the retention time does not, therefore it is assumed to be a member of the metabolite class which the metabolite matched to falls within
	4= No mass spectral match to any metabolite present in MMD, GMD or NIST05
